# Supplementary material for: Identification of long non-coding RNA and circular RNA associated networks in cellular stress responses
Source: Front Genet. 2023 Feb 10;14:1097571. doi: 10.3389/fgene.2023.1097571 (PMC9953141; doi:10.3389/fgene.2023.1097571)
Supplement: Supplementary file 1 [file Table2.XLSX]

## Sheet: Sheet1
Table S2. The DE circRNAs in TG or GD treatment
#Chrom	Start	Stop	Strand	Ctrl_R1 read	Ctrl_R2 read	Ctrl_R3 read	Ctrl_R4 read	TG_R1 read	TG_R2 read	TG_R3 read	TG_R4 read	Log2FC	P_value
chrX	130845679	130928494	-	0	19	0	9	0	0	0	0	-5.82017	0.0193681
chr5	614585	624694	+	12	6	6	4	0	0	0	0	-5.79093	3.78521e-05
chr3	195785155	195792471	-	8	10	4	5	0	0	0	0	-5.72901	2.70406e-05
chr3	197597031	197602646	+	10	6	2	4	0	0	0	0	-5.39281	0.000360853
chr11	34093273	34098189	+	0	17	4	1	0	0	0	0	-5.32281	0.0119155
chr2	215617171	215661841	-	5	4	4	5	0	0	0	0	-5.28895	0.000765442
chr22	46832071	46835308	-	6	7	2	4	0	0	0	0	-5.22392	0.000593032
chr2	109489907	109492898	+	7	7	3	2	0	0	0	0	-5.17671	0.000615598
chr6	46593155	46610035	-	4	6	1	2	0	0	0	0	-4.63457	0.00691178
chr19	30476130	30503438	+	13	13	5	6	0	0	0	1	-4.46415	6.23903e-05
chr16	88052034	88071617	+	22	14	3	4	0	0	1	0	-4.4605	0.000859067
chr6	108225833	108246136	-	5	8	2	6	0	0	1	0	-3.67405	0.0139121
chr10	93579027	93602148	+	6	7	3	4	0	0	0	1	-3.6196	0.00714871
chr14	96986392	97031551	+	6	8	3	2	0	0	0	1	-3.47553	0.0138672
chr14	99924616	99932392	-	8	6	2	2	1	0	0	0	-3.46141	0.00591753
chr14	39543619	39555110	-	5	4	1	2	1	0	0	0	-2.92984	0.0398258
chr6	44371546	44376369	+	7	7	2	3	1	0	1	0	-2.75083	0.030389
chr12	123141181	123141802	+	6	3	1	8	3	0	0	0	-2.62224	0.0473941
chr18	20814572	20817209	+	7	7	3	4	2	0	0	1	-2.49191	0.0108564
chr16	56419831	56448256	-	7	8	2	2	0	3	0	0	-2.34901	0.0272144
chr2	61014082	61019424	+	11	2	3	2	1	2	0	0	-2.32671	0.033468
chr1	179089325	179091002	-	7	9	5	6	2	2	0	1	-2.28133	0.0037657
chr1	53326403	53333449	+	12	6	3	3	0	3	0	1	-2.2705	0.0263071
chr17	47388674	47389404	-	1	5	2	3	1	1	0	0	-2.24811	0.038071
chr18	683246	706578	-	3	4	3	1	2	0	0	0	-2.15914	0.0472021
chr11	95546096	95552068	+	8	17	2	3	0	0	0	0	-5.72172	0.000264468
chr17	30689933	30695033	+	9	7	5	3	0	0	0	0	-5.55282	8.57917e-05
chr3	58062773	58067503	+	16	5	2	3	0	0	0	0	-5.53899	0.000608764
chr2	27573181	27573499	-	0	17	6	0	0	0	0	0	-5.40354	0.0258481
chr6	151197226	151209117	+	4	10	4	3	0	0	0	0	-5.37173	0.000369679
chr8	128172242	128236720	-	6	11	2	3	0	0	0	0	-5.35611	0.000563358
chr5	98215256	98217079	-	8	5	4	3	0	0	0	0	-5.30876	0.000302542
chr7	156994415	157018233	+	8	8	2	3	0	0	0	0	-5.30163	0.000362081
chr16	2489354	2493801	+	8	6	3	3	0	0	0	0	-5.27658	0.000368053
chr16	57197913	57207781	-	7	10	2	2	0	0	0	0	-5.25741	0.000762305
chr4	106345353	106374799	-	4	9	4	2	0	0	0	0	-5.21304	0.00077847
chr11	2991033	3000467	-	0	19	2	0	0	0	0	0	-5.09595	0.042713
chr16	47497793	47549512	+	14	0	3	1	0	0	0	0	-5.02279	0.015635
chr15	85656608	85669605	+	5	6	3	2	0	0	0	0	-4.97095	0.00136417
chr19	11143966	11145808	+	11	1	3	1	0	0	0	0	-4.89752	0.0108169
chr11	9829547	9830549	-	4	1	7	0	0	0	0	0	-4.77085	0.0352533
chr17	65941525	65944422	+	2	3	4	3	0	0	0	0	-4.76803	0.00760029
chr7	23015829	23023664	-	9	0	3	1	0	0	0	0	-4.65933	0.0256098
chr7	65429310	65432894	-	8	2	2	1	0	0	0	0	-4.61157	0.0103568
chr9	114904600	114919893	-	4	0	1	5	0	0	0	0	-4.59284	0.0313056
chr10	105371338	105420872	-	6	0	4	1	0	0	0	0	-4.54875	0.0312428
chr14	73614503	73664837	+	5	6	2	0	0	0	0	0	-4.53603	0.0220966
chr7	154767406	154790494	-	6	5	2	0	0	0	0	0	-4.53438	0.0219683
chr17	27807386	27818883	+	5	2	0	4	0	0	0	0	-4.52474	0.032949
chr11	47804625	47808106	-	4	8	0	1	0	0	0	0	-4.47572	0.0290434
chr11	111625223	111626174	-	7	5	1	0	0	0	0	0	-4.46028	0.0355716
chr10	126395205	126395456	-	8	4	1	0	0	0	0	0	-4.45483	0.0378078
chr19	47421745	47492932	+	1	4	3	2	0	0	0	0	-4.44923	0.0149699
chr5	93964516	94006713	+	4	4	1	2	0	0	0	0	-4.43357	0.0144678
chr16	85023910	85029613	-	3	0	2	3	0	0	0	0	-4.25089	0.0472616
chr3	27424644	27493989	-	6	2	2	0	0	0	0	0	-4.21297	0.0456811
chr14	70459134	70490164	+	6	0	2	1	0	0	0	0	-4.18063	0.0464961
chr17	79555970	79567453	-	1	6	1	1	0	0	0	0	-4.12125	0.0352435
chr2	211421443	211447433	+	7	14	5	3	0	0	0	1	-4.0719	0.00149078
chr16	16146581	16150152	+	2	3	2	1	0	0	0	0	-4.04799	0.0372187
chr17	19213198	19232960	+	5	11	3	6	0	0	0	1	-3.93668	0.00414317
chr18	19341403	19359646	+	12	4	4	5	0	0	0	1	-3.92549	0.00384815
chr1	100459093	100464971	+	8	6	7	3	0	0	1	0	-3.88384	0.00435118
chr1	67423742	67428843	+	10	4	3	6	0	0	0	1	-3.83542	0.00761821
chr17	80721841	80739597	+	12	8	3	2	0	0	0	1	-3.78786	0.0061962
chr22	50181038	50198008	-	8	1	7	2	0	1	0	0	-3.70252	0.0165513
chr9	115024715	115060196	-	6	7	3	4	0	0	0	1	-3.61961	0.00714655
chr20	57014001	57016139	+	6	8	4	0	1	0	0	0	-3.45231	0.0321821
chr15	85223944	85234875	-	16	12	11	5	0	0	1	2	-3.36549	0.0016585
chr1	1322615	1326245	-	7	9	1	2	0	0	0	1	-3.35556	0.0332308
chr7	158528194	158531812	-	10	10	4	4	0	0	1	1	-3.25481	0.00516509
chr14	102468874	102469302	+	3	6	4	2	0	0	0	1	-3.22427	0.0348177
chr6	133591007	133595951	+	10	5	7	3	0	0	1	1	-3.11741	0.0172835
chr16	19627436	19659204	+	8	17	1	0	2	0	0	0	-3.08132	0.0367724
chr20	60831113	60838747	+	16	6	6	2	0	3	0	0	-3.03244	0.00521089
chr3	179131200	179137293	-	6	4	2	1	0	1	0	0	-3.01955	0.0277777
chr1	52289336	52299842	-	2	8	2	6	0	2	0	0	-2.98864	0.0133961
chr19	11168934	11170863	+	11	11	5	3	1	0	1	1	-2.87334	0.00336955
chr9	115166275	115181238	+	7	11	2	0	0	2	0	0	-2.78831	0.0430357
chr6	160467530	160469575	+	4	8	3	2	0	2	0	0	-2.71804	0.00755761
chr6	101214441	101296583	-	2	7	1	5	0	2	0	0	-2.69947	0.0285328
chr2	122514816	122519100	+	6	13	9	2	0	0	2	1	-2.68917	0.0383587
chr11	78270585	78282489	-	7	17	2	3	1	0	0	2	-2.67174	0.035008
chr7	156758964	156759786	+	6	7	11	6	3	0	1	1	-2.48663	0.0170327
chr10	52193236	52350007	-	9	8	2	3	0	2	0	1	-2.47914	0.0178575
chr10	12123471	12162266	+	7	5	3	3	2	1	0	0	-2.33725	0.010615
chr11	103124014	103130706	+	3	9	3	2	3	0	0	0	-2.27068	0.0357943
chr6	117010483	117026323	+	8	9	2	3	0	3	0	1	-2.13768	0.0410965
chr1	10155519	10165802	+	13	8	10	6	8	3	0	0	-1.91588	0.0447368
chr5	138699448	138700432	+	17	15	13	6	7	10	1	3	-1.21794	0.0348611
chr8	128231055	128239786	-	174	172	105	66	103	99	19	25	-1.07033	0.00139274
chr6	82920531	82922510	-	5	5	4	5	20	10	7	10	1.41235	0.0220429
chr17	79813018	79817263	-	9	13	9	8	29	14	19	29	1.5284	0.0259203
chr11	129979324	129980556	+	5	3	1	0	11	8	2	3	1.53752	0.0389435
chr1	97981282	98015300	-	4	2	2	0	12	4	3	7	1.91409	0.0260866
chr7	127447538	127528065	+	0	2	2	0	10	6	2	2	2.19799	0.0488737
chr22	36737415	36745300	-	0	5	1	0	6	13	2	5	2.20757	0.0361144
chr16	11114050	11220003	+	2	2	0	0	1	6	2	6	2.2795	0.0340269
chr11	77330651	77340944	-	0	0	2	4	13	15	6	4	2.30611	0.0412635
chr11	122162992	122165713	-	1	4	1	0	5	7	5	8	2.41183	0.00896076
chr6	83493280	83497345	-	1	1	0	0	4	5	0	3	2.47793	0.0496345
chr17	3955265	3961449	-	0	2	0	0	6	3	1	2	2.47989	0.0308995
chr1	146757975	146759412	+	2	0	0	1	7	2	3	5	2.61726	0.0364766
chr15	90984738	90986710	+	3	0	0	0	7	7	2	3	2.67018	0.00815686
chr12	90049456	90049884	-	0	3	0	0	9	6	2	3	2.72596	0.00740569
chr8	62531537	62559437	-	0	0	2	1	14	3	4	4	2.82329	0.0226104
chrX	151804336	151808254	-	0	1	0	2	7	15	2	3	2.87171	0.0105136
chr9	20923659	20933102	+	0	2	0	0	9	2	4	1	3.00599	0.0181317
chr10	135209217	135216277	+	0	0	0	1	0	7	2	3	3.1511	0.0485874
chr6	89554076	89563483	-	0	2	0	0	4	9	4	2	3.20393	0.0034815
chr2	32602656	32631625	+	0	0	1	0	5	4	1	3	3.23683	0.020265
chr20	32207323	32211102	+	0	0	1	0	9	2	0	4	3.29012	0.0492349
chr10	32740520	32762951	+	0	0	1	0	6	5	0	4	3.31503	0.0426842
chr16	84773915	84779279	+	0	0	2	1	16	11	2	11	3.46413	0.0032468
chr4	1305767	1321491	+	0	1	0	0	3	5	5	0	3.52962	0.0481695
chr7	8043538	8110761	+	0	0	0	1	2	14	1	2	3.53255	0.0205328
chr4	57344545	57351030	+	0	0	1	0	5	4	4	2	3.54097	0.00762568
chr16	18809247	18810156	-	1	0	0	0	0	9	3	2	3.55238	0.0396226
chr10	22193451	22218070	-	0	0	2	0	14	4	5	6	3.64138	0.00663417
chr7	77200395	77230123	+	0	0	0	1	7	4	4	2	3.66553	0.0055802
chr20	31379407	31380576	+	0	0	0	1	8	5	2	3	3.67854	0.00295286
chr3	183056588	183107567	-	0	0	1	1	8	14	4	5	3.7068	0.000467829
chr2	99802640	99812219	+	0	0	1	0	12	0	3	4	3.78268	0.0186338
chr1	230313964	230339036	+	0	0	1	0	8	12	3	2	4.0759	0.000720224
chr11	32948703	32949669	+	0	0	0	0	3	1	2	1	4.092	0.046167
chr6	7861684	7862731	+	0	0	0	0	5	2	0	2	4.24376	0.0424011
chr14	39648295	39648666	+	0	0	0	0	4	5	1	0	4.31075	0.040066
chr14	81969065	81972585	-	0	0	0	0	4	2	0	3	4.32875	0.0458478
chr1	35854511	35855699	+	0	0	0	0	2	6	0	2	4.36075	0.0328356
chr15	43627143	43628024	+	1	0	0	0	12	10	3	4	4.40392	6.61162e-06
chr19	1031070	1032695	+	0	0	1	0	7	14	4	5	4.43464	7.7106e-05
chr1	93201955	93211359	-	0	0	0	0	7	4	0	1	4.50081	0.0336935
chr17	45479498	45507327	+	0	0	0	0	2	9	1	0	4.50775	0.0340047
chr13	77589544	77595996	-	0	0	0	0	2	4	0	4	4.52648	0.0301558
chr1	32560385	32566163	+	0	0	0	0	3	3	0	4	4.52691	0.0282177
chr3	51474986	51477919	-	0	0	0	0	5	5	0	2	4.58409	0.020306
chr1	233334685	233372726	-	0	0	0	0	2	10	1	0	4.60176	0.0364952
chr7	140055468	140069482	-	0	0	0	0	4	8	1	0	4.61676	0.0271849
chr2	223782764	223789313	+	0	0	0	0	7	2	0	3	4.64944	0.0222926
chr20	42315492	42328684	+	0	0	0	0	4	7	2	0	4.7175	0.0182123
chr13	77779391	77786295	-	0	0	0	0	4	3	4	0	4.73641	0.0253712
chr12	21013951	21172314	+	0	0	0	0	8	0	2	2	4.77493	0.0169496
chr19	11168931	11170863	+	0	0	0	0	6	3	4	0	4.90848	0.0159505
chr15	67000837	67008836	+	0	0	0	0	3	8	0	4	4.9667	0.0138013
chr12	26217431	26220646	+	0	0	0	0	3	5	0	6	5.02347	0.0142382
chr15	76566753	76578822	-	0	0	0	0	4	0	3	5	5.08302	0.011748
chr2	106739426	106782539	-	0	0	1	0	33	23	3	3	5.14469	0.000106608
chr4	110412483	110416012	+	3	0	1	0	6	6	3	7	2.63859	0.00905615
chr1	78177432	78181553	-	0	0	2	1	15	5	2	4	2.78379	0.0212181
chr1	97235259	97250810	+	1	1	1	0	9	6	6	4	3.12652	0.000897161
chrX	100381698	100403150	+	1	0	0	0	4	5	1	2	3.18196	0.0245064
chr8	82626153	82630459	-	0	0	0	1	0	7	2	6	3.54847	0.0319886
chr6	135360711	135363264	-	0	0	1	0	6	2	5	6	4.02632	0.00420682
chr6	136990421	137019820	-	0	0	0	0	5	3	1	0	4.18485	0.0404448
chr7	17929986	17937069	-	0	0	0	0	1	4	1	2	4.21352	0.0282913
chr17	67270100	67280213	-	0	0	0	0	4	3	1	1	4.28482	0.0217342
chr10	15863655	15889942	-	0	0	0	0	8	0	1	2	4.57888	0.0233632
chr17	43159012	43164020	+	0	0	0	0	4	5	2	2	4.84728	0.00211031
chr8	74585342	74652103	-	0	0	0	0	3	2	3	4	4.97375	0.0046926
chr2	36623757	36691798	+	0	0	0	0	4	4	4	3	5.19812	0.00145271
chr12	51173923	51203372	+	0	0	0	0	9	7	2	6	5.719	9.54964e-05
#Chrom	Start	Stop	Strand	Ctrl_R1 read	Ctrl_R2 read	Ctrl_R3 read	Ctrl_R4 read	GD_R1 read	GD_R2 read	GD_R3 read	GD_R4 read	Log2FC	P_value
chrX	130845679	130928494	-	0	19	0	9	0	0	0	0	-5.85246	0.0202314
chr5	614585	624694	+	12	6	6	4	0	0	0	0	-5.78719	5.38643e-05
chr3	195785155	195792471	-	8	10	4	5	3	4	0	0	-1.88964	0.021442
chr3	197597031	197602646	+	10	6	2	4	2	1	1	0	-2.15725	0.0385864
chr11	34093273	34098189	+	0	17	4	1	0	0	0	0	-5.31509	0.013505
chr2	215617171	215661841	-	5	4	4	5	0	0	1	0	-3.51403	0.0203553
chr22	46832071	46835308	-	6	7	2	4	1	1	0	0	-2.89809	0.00435753
chr2	109489907	109492898	+	7	7	3	2	0	1	0	1	-2.71398	0.0413101
chr6	46593155	46610035	-	4	6	1	2	0	0	0	0	-4.63885	0.00737766
chr19	30476130	30503438	+	13	13	5	6	0	3	0	0	-3.32467	0.000219318
chr16	88052034	88071617	+	22	14	3	4	0	0	1	0	-4.42968	0.00122156
chr6	108225833	108246136	-	5	8	2	6	2	1	0	1	-2.18948	0.0438737
chr10	93579027	93602148	+	6	7	3	4	0	0	0	0	-5.32052	0.000502045
chr14	96986392	97031551	+	6	8	3	2	0	3	0	0	-2.36189	0.0236184
chr14	99924616	99932392	-	8	6	2	2	0	1	0	0	-3.45605	0.00883595
chr14	39543619	39555110	-	5	4	1	2	0	0	0	0	-4.54086	0.0102104
chr5	72863087	72922147	+	1	4	3	3	0	0	0	0	-4.62648	0.0120493
chr6	44371546	44376369	+	7	7	2	3	0	1	0	0	-3.56709	0.00415675
chr3	156468884	156471241	-	4	7	2	0	0	0	0	0	-4.52957	0.0235962
chr16	4500401	4505781	+	4	1	8	0	0	0	0	0	-4.86605	0.0365814
chr12	123141181	123141802	+	6	3	1	8	0	0	0	0	-5.37078	0.00457466
chr18	20814572	20817209	+	7	7	3	4	0	0	0	0	-5.37634	0.00032551
chr15	43707792	43708614	-	3	1	7	0	0	0	0	0	-4.64555	0.0422965
chr13	24410379	24415627	-	5	4	3	4	0	0	0	0	-5.07036	0.00156564
chr16	56419831	56448256	-	7	8	2	2	2	0	0	0	-2.82898	0.00708467
chr2	61014082	61019424	+	11	2	3	2	0	0	0	0	-5.09572	0.00328882
chr1	179089325	179091002	-	7	9	5	6	0	0	0	0	-5.79406	5.96774e-05
chr1	53326403	53333449	+	12	6	3	3	0	0	0	1	-3.72279	0.00882186
chr17	47388674	47389404	-	1	5	2	3	0	0	0	0	-4.57211	0.0164132
chr1	28315046	28330930	-	5	7	0	4	0	1	0	0	-3.36765	0.0434838
chr18	683246	706578	-	3	4	3	1	0	0	0	0	-4.47114	0.0155507
chr2	170401231	170413807	-	9	7	8	4	6	0	1	0	-1.96881	0.0461642
chr11	94163077	94180604	-	3	8	3	0	0	0	0	0	-4.67222	0.0208159
chr18	45368163	45423180	-	11	2	6	4	1	4	0	0	-2.20394	0.0293498
chr3	180665653	180667131	+	6	0	3	3	0	0	0	0	-4.72457	0.0197447
chr11	9735013	9754257	+	11	13	2	0	0	2	0	0	-3.09441	0.0255577
chr4	129919029	129925031	-	3	4	2	2	0	0	0	0	-4.48489	0.00891689
chr7	155556503	155567341	+	11	1	2	0	0	0	0	0	-4.58283	0.0442861
chr13	76195899	76301234	+	8	3	4	2	2	0	0	0	-2.77193	0.00893568
chr5	179956275	179980471	+	8	11	3	2	0	0	0	0	-5.45453	0.000364883
chr2	174223440	174232559	+	12	4	1	1	2	0	0	0	-2.68414	0.0337227
chr9	99589362	99607298	-	6	0	1	6	0	0	0	0	-4.94501	0.0238531
chr5	108281831	108295048	+	2	4	4	2	0	0	0	0	-4.68945	0.0088794
chr2	44132831	44153100	-	9	0	1	1	0	0	0	0	-4.3265	0.0463743
chr17	36614346	36619623	+	9	18	3	0	3	0	0	0	-2.94303	0.044762
chr6	25515903	25520565	+	5	2	2	1	0	0	0	0	-4.30404	0.0248356
chr15	81271107	81274523	-	6	1	4	2	2	0	0	0	-2.50486	0.0356477
chr6	87920169	87928449	+	14	8	15	5	2	2	1	1	-2.61183	0.00490863
chr1	95609447	95639445	+	8	8	2	3	0	0	0	0	-5.30453	0.00059588
chr11	68115315	68125315	+	14	9	1	0	2	0	0	0	-3.01068	0.041439
chr3	196118684	196129890	-	11	18	6	1	5	0	0	0	-2.67936	0.0200849
chr12	100676721	100691953	+	20	11	5	6	0	0	1	2	-3.03272	0.0131348
chr16	68308594	68321774	+	1	3	4	3	0	0	0	0	-4.68896	0.0145314
chr17	5257654	5266311	+	0	3	4	3	0	0	0	0	-4.61974	0.0231535
chr1	1747195	1770677	-	4	18	2	3	0	0	0	0	-5.59718	0.00119962
chr2	64083440	64090062	+	3	1	3	6	1	0	0	0	-3.47116	0.0355654
chrX	133607389	133632466	+	0	12	0	4	0	0	0	0	-4.96919	0.0463622
chr4	115997215	115998438	-	0	8	9	4	0	1	0	0	-4.0323	0.0164893
chrX	67266836	67273652	-	3	2	5	0	0	0	0	0	-4.41141	0.0441042
chr17	80417868	80430574	+	11	7	4	4	5	0	1	0	-1.94516	0.0328739
chr9	88284400	88327481	-	0	11	1	6	0	0	0	0	-5.27478	0.0136258
chr3	27453133	27493989	-	9	2	1	1	0	0	0	0	-4.54769	0.0191996
chr20	34304662	34313077	-	13	18	2	3	0	0	0	0	-5.94591	0.00018604
chr7	17885218	17890587	-	2	4	0	5	0	0	0	0	-4.64791	0.0316557
chr16	89484692	89493477	-	3	7	0	2	0	0	0	0	-4.47723	0.0345695
chr15	73064124	73067438	-	5	5	1	0	0	0	0	0	-4.26115	0.0432723
chr19	56657616	56658577	+	3	11	2	3	0	0	0	0	-5.18644	0.00209169
chr20	36685934	36694658	+	4	0	1	4	0	0	0	0	-4.41138	0.044522
chr20	34241450	34246904	-	5	0	2	7	0	0	0	0	-5.13576	0.0159882
chr10	5827815	5842668	-	19	18	1	1	0	5	0	0	-2.58838	0.0495996
chr10	86177527	86198463	+	8	4	4	2	0	0	0	0	-5.13977	0.00132583
chr12	57064059	57066849	-	11	18	4	3	0	0	0	1	-4.22586	0.00155132
chr4	1813257	1873269	+	10	7	5	4	0	0	0	1	-3.94193	0.00231189
chr1	212502477	212506940	+	3	1	4	2	0	0	0	0	-4.50459	0.0181316
chr8	128174167	128236720	-	24	10	9	5	6	0	2	1	-2.10755	0.0188109
chr1	70758071	70771973	-	13	6	1	3	4	0	0	0	-2.32095	0.0302322
chr6	157357969	157406039	+	7	15	2	4	0	0	1	0	-3.89416	0.00778203
chr2	101905435	101911643	-	8	6	1	2	0	0	0	0	-4.95714	0.00408709
chr9	107513237	107521452	+	12	12	3	2	0	0	0	1	-3.89296	0.00582511
chr14	21698478	21702388	-	58	0	12	10	0	0	1	0	-5.21391	0.00650219
chr6	57058640	57075243	-	6	10	3	0	2	0	0	0	-2.79554	0.0364413
chr3	47079156	47108608	-	5	0	3	4	0	0	0	0	-4.80762	0.0174345
chr1	94360170	94363454	-	4	4	0	5	0	0	0	0	-4.80917	0.0209938
chr7	91752434	91761186	-	9	4	2	3	0	0	0	0	-5.11596	0.00164881
chr17	2297337	2298748	-	6	8	2	8	0	0	1	1	-2.96718	0.0428064
chr9	102677460	102691125	+	0	6	1	2	0	0	0	0	-4.2179	0.0487218
chr22	41936225	42033795	+	46	41	12	4	8	15	4	1	-1.57198	0.0443354
chr2	203156948	203157127	-	0	2	5	2	0	0	0	0	-4.50442	0.035594
chr2	191523884	191537878	+	72	0	24	14	0	0	1	0	-5.73417	0.00316924
chr3	129546646	129551669	-	0	3	3	5	0	0	0	0	-4.82498	0.0226889
chr1	230798887	230810870	+	2	3	2	1	0	0	0	0	-4.04432	0.0372466
chr13	60435541	60453602	-	21	33	10	8	4	0	1	0	-3.54647	3.61034e-05
chr20	23370583	23383709	-	9	0	1	1	0	0	0	0	-4.3265	0.0463701
chr11	73418465	73429935	-	0	5	8	7	0	0	0	0	-5.69075	0.00591122
chrX	130870155	130928494	-	27	4	5	6	0	0	2	1	-2.88997	0.0382932
chr9	74838036	74846097	+	0	4	4	4	0	0	0	0	-4.87416	0.015164
chr12	22643057	22659753	-	0	0	0	1	6	6	3	2	3.67882	0.00337142
chr15	25650608	25657118	-	0	0	2	2	19	23	5	4	3.37767	0.000571661
chr12	104719115	104721449	+	0	0	1	1	12	3	3	4	3.27592	0.0144455
chr12	104376577	104379506	+	0	0	0	0	6	6	2	1	5.00232	0.0023371
chr3	47777524	47814426	-	0	0	0	0	10	9	1	1	5.31236	0.00116329
chrX	130877124	130928494	-	26	26	7	3	58	39	10	9	1.07638	0.0487682
chr12	56997143	56999111	-	0	0	1	1	9	5	3	5	3.35943	0.00938919
chr17	40652725	40653322	+	0	3	0	0	5	8	8	0	3.16613	0.0472107
chr12	20782842	20807139	+	0	0	2	0	5	11	4	5	3.56935	0.00410377
chr13	30801549	30815223	-	1	1	0	0	13	4	1	2	3.10815	0.00574947
chr1	212273594	212276294	+	0	1	2	1	11	12	4	6	3.04888	0.00103408
chr4	123848789	123900541	+	1	3	1	0	17	6	2	2	2.37788	0.018305
chr13	42352121	42393522	-	0	0	0	1	8	6	2	3	3.80272	0.00232623
chr1	207930359	207940540	+	0	0	0	1	6	2	1	2	3.00574	0.03781
chr2	71582849	71597135	+	0	0	0	0	8	6	2	1	5.14308	0.00114327
chr18	33775220	33800180	+	0	2	0	0	0	5	4	2	2.8993	0.0490746
chr4	128995615	129003460	+	5	0	1	0	15	15	1	2	2.3651	0.0279405
chr9	110062422	110068928	+	0	0	1	0	12	3	2	2	3.71652	0.00609729
chr3	52771602	52773650	-	0	0	1	0	4	11	2	3	3.88854	0.00338936
chr16	1675974	1682366	+	1	0	0	0	7	2	1	3	3.43272	0.0237132
chr1	246704240	246720023	-	0	0	0	1	4	3	2	1	2.91375	0.0441764
chr7	116739816	116778586	+	0	0	0	0	5	6	1	0	4.52438	0.0280579
chr4	110412483	110416012	+	3	0	1	0	7	5	2	2	2.06593	0.0397555
chr6	18236683	18258636	-	0	4	0	0	21	24	2	0	3.30709	0.0235707
chr1	78177432	78181553	-	0	0	2	1	11	5	3	4	2.81493	0.0182332
chr6	76357447	76388643	+	0	0	0	0	7	6	2	4	5.48238	0.000430186
chr5	77711344	77717784	+	0	0	0	1	19	11	3	2	4.4705	0.000184328
chr3	171969050	172025291	+	0	0	0	0	6	6	3	1	5.14649	0.00146026
chr17	38547758	38548989	-	0	0	0	0	9	2	0	2	4.70246	0.0229896
chr3	171830242	171944737	+	0	0	0	0	3	6	0	3	4.78451	0.0223802
chr1	97235259	97250810	+	1	1	1	0	14	12	5	8	3.80692	3.28034e-05
chrX	100381698	100403150	+	1	0	0	0	2	6	3	1	3.36607	0.0307216
chr18	162983	166819	+	0	0	0	0	11	10	2	2	5.66437	0.000105409
chr11	63960550	63965446	+	0	0	0	0	0	7	7	0	5.36797	0.0302259
chr9	88574708	88611492	+	0	0	0	0	9	4	2	1	5.05962	0.00211478
chr8	82626153	82630459	-	0	0	0	1	10	5	3	4	4.07339	0.00116761
chr13	49741380	49749677	+	0	0	0	0	8	13	1	2	5.5531	0.000525978
chr6	135360711	135363264	-	0	0	1	0	11	4	4	5	4.29885	0.000951555
chr4	40936473	40947087	-	0	0	0	0	7	2	1	0	4.27096	0.0439861
chr6	136990421	137019820	-	0	0	0	0	8	5	2	2	5.20997	0.000621723
chr3	136183723	136221621	-	0	0	0	0	6	12	3	5	5.94354	8.37289e-05
chr7	17929986	17937069	-	0	0	0	0	11	1	0	1	4.54226	0.0402833
chr18	60223436	60232329	+	0	0	0	0	6	8	3	2	5.41032	0.000327048
chr17	67270100	67280213	-	0	0	0	0	5	7	1	2	5.01159	0.00193459
chr5	37213661	37224842	-	0	0	0	0	6	6	2	3	5.28824	0.000555911
chr10	15863655	15889942	-	0	0	0	0	0	10	0	3	4.89861	0.045176
chr17	43159012	43164020	+	0	0	0	0	4	5	2	1	4.74615	0.00580831
chr13	47297356	47308133	+	0	0	0	0	5	0	2	4	5.04076	0.0147217
chr8	74585342	74652103	-	0	0	0	0	5	4	4	3	5.39127	0.00105686
chr2	36623757	36691798	+	0	0	0	0	6	7	3	3	5.47352	0.000265198
chr12	51173923	51203372	+	0	0	0	0	17	13	1	4	6.08468	9.04112e-05
