# Supplementary material for: Identification of long non-coding RNA and circular RNA associated networks in cellular stress responses
Source: Front Genet. 2023 Feb 10;14:1097571. doi: 10.3389/fgene.2023.1097571 (PMC9953141; doi:10.3389/fgene.2023.1097571)
Supplement: Supplementary file 4 [file Table1.XLSX]

## Sheet: Sheet1
Table S1. The DE lncRNAs in TG or GD treatment
Gene_ID	Name	Ctrl_R1 read	Ctrl_R2 read	Ctrl_R3 read	Ctrl_R4 read	TG_R1 read	TG_R2 read	TG_R3 read	TG_R4 read	Log2FC	P_value
NR_039983.2	LOC729737	0	0	0	0	0	0	8	6	5.35283	0.0337942
NR_027136.1	TMEM51-AS1	4	3	10	6	0	4	0	0	-2.64167	0.0368463
NR_046474.1	SLC9A1	0	0	0	0	0	0	2	14	5.23528	0.0392837
NR_024127.1	SNHG12	3009	2519	564	379	5112	4971	1092	1618	1.13642	0.021394
NR_034182.1	MATN1-AS1	95	189	34	24	234	238	75	120	1.11838	0.0278705
NR_003929.2	PPIEL	34	19	45	23	2	3	10	7	-2.21824	0.00549166
NR_037868.1	SLFNL1-AS1	156	123	312	240	373	379	568	1173	1.59727	0.00555445
NR_045483.1	FAAHP1	54	67	27	19	8	18	15	18	-1.23852	0.0347548
NR_037641.1	MROH7-TTC4	0	0	0	0	12	6	0	4	5.35417	0.00590033
NR_040077.1	GNG12-AS1	44	46	67	28	22	10	16	14	-1.47381	0.0119423
NR_038324.1	LINC01364	0	0	0	0	4	0	8	15	6.06354	0.00241398
NR_046105.1	MIR137HG	13	25	16	13	45	50	47	47	1.62262	0.00304943
NR_034072.1	SARS1	1658	1761	1127	912	8073	8251	3050	5435	2.20483	1.4971e-10
NR_024538.1	GSTM4	8	6	2	0	10	18	8	8	1.66542	0.0438937
NR_002188.2	GBAP1	86	55	36	30	108	112	66	123	1.12699	0.00994121
NR_046294.1	MSTO1	78	70	37	26	174	129	63	120	1.30907	0.00232376
NR_024117.2	MSTO2P	3	6	0	3	36	24	9	19	2.845	0.000243734
NR_033704.1	VAMP4	12	2	4	2	58	41	2	22	2.54664	0.00235693
NR_002578.2	GAS5	5202	5355	1958	1483	18974	18549	3700	6258	1.8045	2.11494e-05
NR_036490.1	LINC01686	10	20	1	8	30	110	17	35	2.29389	0.00138846
NR_040063.1	SMG7-AS1	41	35	16	21	72	72	59	94	1.55462	0.00139353
NR_038845.1	LYPLAL1-DT	14	4	9	0	1	0	0	0	-4.07403	0.0127815
NR_049764.1	FBXO28	4	3	2	0	38	6	0	10	2.50323	0.0247241
NR_002834.1	DUSP5P1	61	50	42	40	16	26	23	16	-1.10828	0.0403128
NR_038856.1	LINC01132	22	45	14	12	5	2	3	4	-2.52588	0.000695584
NR_027762.1	RBM34	132	122	39	60	311	323	84	96	1.22105	0.00987164
NR_027097.1	LINC00486	2	2	0	0	6	8	3	6	2.5385	0.0168329
NR_024452.1	LINC01119	8	42	12	22	4	8	0	0	-2.94786	0.00217075
NR_002229.2	RPL23AP32	28	8	30	34	12	2	4	10	-1.93753	0.0126128
NR_027405.1	MTHFD2	122	164	72	34	406	433	244	380	2.08735	8.97455e-07
NR_003503.1	GGT8P	5	6	4	6	0	0	0	0	-5.49535	0.0010255
NR_046110.1	LINC01123	64	55	74	45	15	10	9	38	-1.6787	0.00450848
NR_045375.1	LOC100506124	8	22	34	17	6	5	6	10	-1.56961	0.0386704
NR_004428.1	EGOT	82	49	87	62	18	22	24	37	-1.38406	0.0121242
NR_002311.1	VENTXP7	6	30	4	0	0	2	0	1	-3.32424	0.0230716
NR_046575.1	MAGI1-AS1	9	7	3	13	2	2	1	3	-2.01474	0.0372205
NR_026954.1	LOC90246	102	90	92	111	34	41	12	60	-1.51973	0.00336082
NR_038302.1	LINC00888	8	9	4	0	21	37	13	36	2.504	0.000388343
NR_046570.1	ABCC5-AS1	8	4	13	0	0	0	0	1	-4.00596	0.0152792
NR_033929.1	LINC00884	2	0	0	0	2	2	12	2	3.53837	0.0180868
NR_034077.1	THAP9-AS1	87	56	38	44	207	137	44	114	1.13751	0.0128001
NR_037596.1	LINC01061	2	0	0	2	8	0	6	18	2.96103	0.030181
NR_036614.1	DCLK2	10	15	4	6	43	40	22	11	1.81445	0.00489341
NR_027253.1	BASP1-AS1	422	323	157	179	111	114	80	162	-1.04438	0.0129329
NR_038848.1	PURPL	270	303	167	133	79	117	27	36	-1.75066	8.45933e-05
NR_047676.1	TARS1	8	0	2	4	38	21	10	11	2.45539	0.00320466
NR_034107.1	LOC257396	190	170	101	91	86	107	23	49	-1.06848	0.0145338
NR_015370.2	EPB41L4A-AS1	444	418	431	308	864	843	612	861	1.05551	0.00524647
NR_027706.1	EPB41L4A-DT	88	83	15	15	9	10	18	19	-1.39001	0.0430223
NR_045724.1	CLTB	35	23	16	16	83	61	34	34	1.29789	0.00932794
NR_046229.1	GMDS-DT	20	7	9	9	38	18	13	37	1.28603	0.040584
NR_002174.2	CMAHP	47	68	15	16	114	143	22	37	1.14317	0.042248
NR_024063.2	ZSCAN12P1	182	153	271	144	544	471	598	957	1.87323	0.000101382
NR_036610.1	SRSF3	766	634	313	230	2326	2346	522	875	1.67655	4.33887e-05
NR_027394.1	TJAP1	0	0	2	0	9	1	2	12	3.25691	0.0254733
NR_026807.1	LINC00472	1308	1185	1138	921	533	501	393	594	-1.09695	0.00350304
NR_003038.2	SNHG5	988	908	845	639	2861	2743	1257	2192	1.42339	4.46034e-05
NR_037157.1	BVES-AS1	11	9	9	6	0	6	0	2	-2.11853	0.0307757
NR_037939.1	HOXA10	89	86	88	46	27	55	18	46	-1.0473	0.027992
NR_037843.2	HOTTIP	281	277	144	118	97	128	43	92	-1.11018	0.00622132
NR_038965.1	LOC100506497	14	22	15	8	4	2	0	2	-2.81478	0.000592676
NR_002186.1	DKFZP586I1420	422	394	877	693	243	239	239	461	-1.05631	0.0387314
NR_038276.1	LUARIS	44	17	19	29	0	27	0	2	-2.12511	0.0351424
NR_003697.1	SNHG15	1296	1056	431	371	2971	2766	961	1390	1.46488	0.000126162
NR_003099.1	ZNF273	29	44	12	9	81	102	12	22	1.20804	0.0464546
NR_026660.1	RPL19P12	21	14	32	15	3	4	6	6	-1.9889	0.0101628
NR_024199.1	CBLL1	16	12	7	4	28	33	28	34	1.87191	0.00122812
NR_034120.1	LINC-PINT	84	96	156	127	173	208	228	399	1.14338	0.028883
NR_046269.1	SSBP1	32	17	15	13	70	70	29	23	1.35759	0.0112797
NR_033897.1	EPHA1-AS1	2	4	0	0	8	10	20	17	3.53153	0.00031674
NR_015421.1	LOC154761	12	12	34	24	85	89	73	166	2.25864	0.000241055
NR_024394.1	LINC00689	266	248	225	184	48	87	50	63	-1.82383	3.3152e-05
NR_024040.1	CSGALNACT1	4	18	24	15	50	39	29	46	1.36006	0.0327526
NR_002765.2	ASAP1-IT1	90	98	91	61	44	34	21	54	-1.11419	0.0168638
NR_026785.1	RHPN1-AS1	179	129	76	50	45	47	24	29	-1.42706	0.00158536
NR_015375.1	VLDLR-AS1	0	8	0	1	22	16	13	1	2.6676	0.0237823
NR_028350.1	PTMAP11	4	10	6	18	0	2	0	0	-4.22567	0.0015126
NR_026677.1	MIR600HG	269	218	402	290	79	95	84	171	-1.44767	0.00371539
NR_033234.1	STRBP	20	10	16	2	0	4	0	4	-2.42798	0.0159235
NR_072983.1	DOLPP1	0	0	0	0	18	6	6	4	6.14549	0.000128445
NR_024580.1	CCDC183-AS1	55	62	45	62	74	59	125	221	1.24511	0.0305633
NR_003086.1	HSD17B7P2	27	20	11	18	51	46	33	32	1.17422	0.02581
NR_033957.1	LINC00842	158	168	228	152	80	44	72	55	-1.3921	0.00572266
NR_033407.1	CTSLP2	9	7	3	0	0	0	0	0	-5.07252	0.0115336
NR_073073.1	TFAM	0	0	0	0	2	2	12	2	5.70273	0.00523226
NR_027182.1	JMJD1C-AS1	168	119	60	54	39	17	41	45	-1.18085	0.0283388
NR_024421.1	ZNF503-AS2	51	48	24	23	13	7	6	2	-2.25428	0.00034571
NR_002724.2	MBL1P	69	106	49	41	37	34	11	33	-1.16286	0.0144186
NR_037771.1	SEC23IP	0	0	2	0	4	12	12	27	4.60364	0.000159826
NR_038262.1	MIR210HG	40	56	32	20	22	19	8	0	-1.55182	0.0299116
NR_036542.1	CARS1	25	6	30	8	34	33	26	84	1.43181	0.0309309
NR_073006.1	LMO1	6	6	7	3	0	0	0	0	-5.49374	0.000849922
NR_045417.1	AKIP1	0	0	0	0	12	14	0	2	5.64595	0.00409944
NR_045002.1	OR7E14P	6	2	4	6	0	0	0	0	-5.3206	0.00280489
NR_037645.1	TMX2	6	6	2	0	20	14	4	19	2.12533	0.00788305
NR_003098.1	SNHG1	6578	5289	2265	1713	17782	16976	3539	5617	1.51652	0.000284193
NR_037193.1	SLC3A2	118	76	23	21	347	407	69	109	2.05086	0.000131988
NR_037567.1	MRPL49	16	2	4	0	39	12	14	10	2.00925	0.0190709
NR_024148.1	RNF121	4	0	8	3	23	15	4	25	1.98885	0.0249269
NR_016021.1	TBRG1	72	93	56	17	261	206	39	100	1.35679	0.0075652
NR_033839.1	GSEC	171	243	99	67	58	64	8	34	-1.81092	0.000285282
NR_033796.2	DSTNP2	226	249	134	92	88	91	25	68	-1.31828	0.00182246
NR_024260.1	NECAP1	4	8	2	6	70	66	10	16	2.84247	0.000122181
NR_034140.1	LINC00612	118	97	37	24	37	49	5	1	-1.56347	0.0281637
NR_026971.1	A2M-AS1	157	102	90	41	63	53	24	17	-1.21867	0.0127613
NR_040112.1	A2MP1	23	20	40	23	76	83	51	78	1.41597	0.00684821
NR_038920.1	GPRC5D-AS1	55	44	40	59	14	9	19	23	-1.49509	0.0155527
NR_026544.1	PCED1B-AS1	0	0	0	0	2	0	4	4	4.69015	0.0330824
NR_033267.1	LOC100335030	120	91	252	265	45	81	60	100	-1.45401	0.0132364
NR_026948.1	LINC02396	48	24	14	10	4	6	0	0	-3.15591	0.000174764
NR_045019.1	LETMD1	17	2	2	7	34	34	16	38	2.19048	0.00182779
NR_045962.1	KRT8	78	80	62	37	97	105	127	141	1.09964	0.0195582
NR_046221.1	LOC100652999	6	0	16	20	0	0	0	4	-3.50111	0.0195628
NR_026722.1	SARNP	10	6	4	8	25	35	11	45	2.02746	0.00229519
NR_040053.1	RNF41	0	0	2	0	13	14	6	14	4.24414	0.000101227
NR_029417.1	SHMT2	2	0	4	0	32	12	16	10	3.53083	0.000317488
NR_033192.1	CCDC59	24	14	6	8	74	37	16	38	1.72272	0.00247898
NR_038161.1	MRPL42	6	16	1	2	53	60	12	14	2.51821	0.000840818
NR_036632.1	GOLGA2P5	137	110	76	32	38	42	18	45	-1.16474	0.0134094
NR_027345.1	LINC00173	23	8	8	15	2	0	0	3	-3.32392	0.00107914
NR_027062.1	EEF1DP3	2	3	0	3	11	12	7	4	2.06223	0.0355766
NR_046511.1	MED4-AS1	2	13	9	9	1	4	1	2	-2.07437	0.0440996
NR_047001.1	OBI1-AS1	24	27	22	12	8	18	5	4	-1.24735	0.0478634
NR_044995.2	GAS6-AS1	19	16	28	34	2	1	2	3	-3.6091	2.7761e-05
NR_044993.1	GAS6-DT	30	40	1	28	4	6	0	0	-3.369	0.00134611
NR_038356.1	LOC100506071	21	35	26	7	10	9	3	10	-1.3936	0.033252
NR_039982.1	LINC00639	66	45	48	26	34	28	14	8	-1.08876	0.0442313
NR_046028.1	ACOT2	45	37	33	22	142	118	24	72	1.31587	0.0070247
NR_073083.1	CRIP2	46	38	16	12	60	64	38	60	1.17738	0.0148452
NR_033660.1	SCAMP5	6	6	8	7	0	2	1	0	-3.00987	0.00811455
NR_037654.1	MTHFS	13	8	19	13	20	40	56	70	1.94142	0.00422147
NR_026869.1	LINC00052	48	53	47	37	38	37	6	11	-1.12764	0.0389082
NR_003142.2	SNHG9	35	17	2	2	49	24	29	15	1.44919	0.0486158
NR_015441.1	LOC652276	311	282	570	513	697	612	791	1415	1.05689	0.0404212
NR_037573.1	DCTN5	10	4	0	0	12	28	4	6	1.987	0.042335
NR_037705.1	ZNF778	6	18	18	20	2	12	0	6	-1.87041	0.0354953
NR_047571.1	ANKFY1	6	6	2	0	12	16	6	5	1.61856	0.0495361
NR_024447.1	LOC100128288	85	39	51	39	26	38	10	30	-1.0386	0.0385052
NR_037924.1	TVP23C-CDRT4	28	46	26	11	170	150	22	49	1.76171	0.00159316
NR_003554.1	USP32P2	247	234	275	214	129	146	78	134	-1.00659	0.015836
NR_036647.1	CCDC144B	1601	1609	1142	897	891	736	300	533	-1.0836	0.00195506
NR_023380.1	CCDC144CP	665	513	399	340	301	323	105	174	-1.08809	0.00417909
NR_029393.1	KRT16P3	0	0	0	0	4	10	8	12	6.2658	7.24503e-05
NR_024187.2	SUZ12P1	164	149	89	141	83	83	39	67	-1.01179	0.0208038
NR_033465.1	NT5C3B	1486	1525	905	598	680	632	157	289	-1.35801	0.000469733
NR_026770.1	FAM215A	25	34	25	19	29	57	62	111	1.5106	0.00859122
NR_034041.1	SRSF1	352	372	210	149	150	133	43	78	-1.38507	0.000638265
NR_030732.1	WFDC21P	806	723	170	150	1759	1816	302	512	1.3362	0.00738283
NR_026857.1	BAIAP2-DT	52	24	121	129	25	30	26	52	-1.44081	0.0319572
NR_034100.1	LINC00668	162	168	71	42	40	63	23	12	-1.53355	0.00339068
NR_024391.1	MIR924HG	34	37	15	17	121	74	14	47	1.27103	0.0200837
NR_073130.1	CDH19	0	2	0	2	12	10	6	10	3.10127	0.00436838
NR_023312.1	CIRBP	26	17	9	16	37	59	31	58	1.52787	0.00447906
NR_027064.1	TINCR	1632	1427	523	387	464	391	132	251	-1.55142	0.000142757
NR_029375.1	WDR83	0	2	0	0	1	5	4	10	3.28586	0.0319556
NR_027301.1	LINC00662	487	420	311	237	959	989	431	646	1.10516	0.00191222
NR_033397.4	PRMT1	209	212	63	35	492	551	111	172	1.45881	0.00339031
NR_024330.1	SPACA6	234	240	208	144	61	70	81	120	-1.13912	0.0142964
NR_052022.1	EIF6	99	80	24	12	175	214	28	50	1.20487	0.0375986
NR_027241.1	SNHG17	201	213	104	64	545	587	216	280	1.58267	9.37099e-05
NR_003239.1	SNHG11	572	371	100	90	939	854	234	318	1.20185	0.0127206
NR_003189.2	SYS1-DBNDD2	6	0	4	6	62	24	4	20	2.50698	0.00496189
NR_003604.2	ZFAS1	682	478	240	118	3830	4512	617	1228	2.7895	1.77833e-08
NR_034147.1	APCDD1L-DT	0	0	2	0	12	2	2	7	3.15712	0.0228909
NR_024470.1	SLCO4A1-AS1	28	15	10	12	5	5	4	6	-1.54704	0.0290605
NR_004858.1	POFUT2	12	20	22	12	43	34	29	58	1.3584	0.0158401
NR_002776.3	MCM3AP-AS1	254	193	290	217	93	84	90	126	-1.21292	0.00909667
NR_024159.1	DGCR9	30	50	33	21	28	6	4	16	-1.3149	0.034378
NR_046298.1	SLC25A1	27	30	12	7	12	0	4	0	-2.01473	0.0428941
NR_003608.1	TUBA3FP	87	122	26	34	22	33	8	47	-1.15146	0.0424211
NR_073135.1	HPS4	6	2	6	4	2	36	18	26	2.23815	0.0102645
NR_033377.1	LINC00898	2	5	8	8	0	1	0	2	-2.92213	0.0229754
NR_027383.1	AKAP17A	8	2	8	10	18	6	28	66	2.13025	0.0143802
NR_027783.1	SAT1	196	118	72	84	2020	1951	496	852	3.48751	1.64582e-15
NR_046657.1	ZFX-AS1	17	11	25	11	6	0	0	4	-2.71489	0.00330189
NR_024607.1	MIR503HG	36	42	9	15	55	115	16	70	1.36834	0.0145222
NR_037927.1	SSR4	145	106	36	9	313	366	128	203	2.00781	0.000174464
NR_027419.1	AVPR2	35	51	17	15	9	8	7	7	-1.72707	0.00593767
NR_027454.1	LINC01348	45	53	21	12	15	20	2	2	-1.71388	0.0122061
Gene_ID	Name	Ctrl_R1 read	Ctrl_R2 read	Ctrl_R3 read	Ctrl_R4 read	GD_R1 read	GD_R2 read	GD_R3 read	GD_R4 read	Log2FC	P_value
NR_039983.2	LOC729737	0	0	0	0	2	8	1	6	5.60824	0.00272264
NR_026874.1	LINC02593	9	28	4	4	4	2	0	1	-2.1695	0.0332202
NR_024489.1	LOC100129534	24	4	26	26	0	2	0	0	-4.91664	3.44939e-05
NR_037806.1	NPPA-AS1	14	20	53	69	3	3	6	9	-2.14735	0.0219962
NR_027136.1	TMEM51-AS1	4	3	10	6	1	0	0	0	-3.86737	0.00741164
NR_033686.1	PEF1	0	6	0	0	22	22	2	0	2.97828	0.0292998
NR_037868.1	SLFNL1-AS1	156	123	312	240	220	282	290	312	1.1725	0.0452897
NR_036662.1	OSBPL9	32	15	4	0	39	54	8	7	1.55485	0.04715
NR_026989.1	LINC01140	14	2	2	4	0	0	0	0	-5.23633	0.00518644
NR_038324.1	LINC01364	0	0	0	0	0	11	13	0	6.39662	0.00424744
NR_046105.1	MIR137HG	13	25	16	13	27	27	21	27	1.36578	0.0269089
NR_024438.2	ACTG1P4	21	29	4	20	4	4	0	0	-2.96558	0.00103615
NR_034072.1	SARS1	1658	1761	1127	912	4003	4048	914	1044	1.21208	0.000324182
NR_002796.2	AKR7A2P1	105	124	141	95	193	226	101	133	1.05717	0.0182093
NR_049742.1	SIKE1	26	50	8	12	32	76	18	26	1.27751	0.0294576
NR_033781.1	HSD3BP4	8	8	28	15	2	4	0	2	-2.60154	0.00890035
NR_036540.1	LINC00622	18	10	6	16	2	0	2	0	-3.00795	0.0078854
NR_051960.1	FALEC	4	2	2	1	1	23	4	3	2.17594	0.0330718
NR_002188.2	GBAP1	86	55	36	30	113	124	30	41	1.03403	0.0183688
NR_002190.1	SUMO1P3	59	42	69	68	20	44	8	10	-1.28979	0.0206613
NR_036490.1	LINC01686	10	20	1	8	80	80	10	6	2.31148	0.00160675
NR_024236.1	LINC02817	25	18	0	9	40	40	10	11	1.42765	0.045961
NR_028398.1	TSNAX-DISC1	2	20	2	2	55	33	10	4	2.27798	0.00608147
NR_026587.1	EFCAB2	2	2	0	0	10	21	0	0	2.87327	0.0384552
NR_034113.1	DNAJC27-AS1	16	12	4	0	0	0	0	0	-5.61486	0.00378738
NR_028308.1	BABAM2-AS1	6	14	20	20	35	27	30	17	1.42223	0.0414793
NR_037631.1	CRIM1-DT	147	90	28	24	191	195	30	34	1.02706	0.0435863
NR_003683.2	ALMS1P1	3	9	10	9	0	0	0	2	-3.07859	0.0328524
NR_027405.1	MTHFD2	122	164	72	34	403	402	98	152	1.94563	5.46426e-06
NR_027749.1	TTC31	38	61	22	8	83	49	32	19	1.13305	0.0393495
NR_015395.1	MIR4435-2HG	536	472	327	219	1115	1084	181	210	1.00023	0.00803438
NR_045375.1	LOC100506124	8	22	34	17	6	11	4	0	-1.70989	0.0400827
NR_045623.1	NABP1	2	2	2	0	24	14	0	2	2.72497	0.01773
NR_033248.1	GCSHP3	199	169	165	141	62	114	22	30	-1.21294	0.00570508
NR_033346.1	BOK-AS1	6	17	0	2	0	0	0	0	-5.31379	0.0118549
NR_024065.2	LINC00312	12	10	10	0	0	0	0	0	-5.72423	0.00236025
NR_046084.1	SH3BP5-AS1	327	247	421	376	105	145	64	102	-1.15905	0.019233
NR_033815.1	ALS2CL	27	12	9	12	33	35	21	23	1.59958	0.00680105
NR_024046.1	NRADDP	20	9	4	2	1	0	0	0	-4.10605	0.00297833
NR_047690.1	HYAL1	328	246	52	50	46	34	6	6	-2.44546	1.96128e-05
NR_024618.1	LINC02035	554	474	390	350	244	235	71	70	-1.13828	0.00241857
NR_028444.1	PDIA5	16	26	35	19	8	7	4	4	-1.59551	0.0269446
NR_046383.1	ALDH1L1-AS2	4	0	0	0	8	10	2	6	3.20664	0.00418188
NR_026954.1	LOC90246	102	90	92	111	51	33	28	20	-1.05475	0.0437597
NR_026991.1	H1FX-AS1	53	71	34	35	27	39	4	8	-1.01893	0.0494542
NR_027767.1	TNIK	14	21	4	4	0	6	0	0	-2.42502	0.0293076
NR_024534.1	ALG3	111	37	16	20	120	107	22	34	1.11512	0.0367524
NR_024480.1	LINC00887	20	12	10	8	3	2	2	0	-2.28482	0.0109098
NR_015433.1	LOC93622	1889	1663	784	659	430	622	132	181	-1.38689	0.00014992
NR_027696.1	TAPT1-AS1	9	14	11	19	2	0	0	0	-4.30953	0.000189441
NR_034081.1	IGFBP7-AS1	10	13	1	2	20	16	10	11	1.8951	0.0101284
NR_015439.1	UBA6-AS1	435	468	187	124	1063	912	165	132	1.19408	0.00530766
NR_026968.1	RPL34-DT	5	7	28	18	1	6	1	2	-2.25869	0.0266146
NR_038380.1	SLC7A11-AS1	273	207	704	579	880	899	567	626	1.23757	0.0229961
NR_036614.1	DCLK2	10	15	4	6	20	22	8	10	1.32365	0.0388125
NR_046264.1	FLJ38576	0	6	0	0	18	6	4	6	3.02837	0.00869739
NR_028351.1	LINC02145	77	75	131	90	6	8	14	11	-2.40232	0.000756582
NR_047669.1	ATPSCKMT	2	0	0	0	3	2	0	10	3.7401	0.0275145
NR_027253.1	BASP1-AS1	422	323	157	179	113	131	30	61	-1.15904	0.00615501
NR_034086.1	LOC648987	72	59	77	36	40	31	6	14	-1.06268	0.0374586
NR_024054.2	GUSBP14	37	28	31	11	13	6	2	0	-2.05332	0.00486567
NR_033417.1	GTF2H2B	1230	1070	854	675	492	513	109	137	-1.28856	0.000275718
NR_026682.1	LOC100268168	26	24	42	39	81	120	47	55	1.64978	0.00229877
NR_045724.1	CLTB	35	23	16	16	66	62	29	16	1.43056	0.00517551
NR_033851.1	SERPINB9P1	56	61	83	82	34	29	4	9	-1.74596	0.00168365
NR_028588.1	ECI2	5	12	4	2	0	0	0	0	-5.2998	0.00277575
NR_024063.2	ZSCAN12P1	182	153	271	144	45	54	15	21	-2.10009	1.34854e-05
NR_024053.1	HCG18	18	30	22	13	52	59	14	40	1.5406	0.00599097
NR_045828.1	APOM	8	8	2	0	0	0	0	0	-4.82389	0.022133
NR_038190.1	AGER	15	10	10	23	0	0	1	3	-2.97565	0.0149887
NR_026938.2	ADCY10P1	118	98	97	55	50	51	6	12	-1.36389	0.00401428
NR_027394.1	TJAP1	0	0	2	0	13	2	0	8	3.66801	0.0294595
NR_038863.1	MROCKI	12	10	4	6	28	27	6	4	1.31987	0.0463324
NR_049793.1	WAKMAR2	34	48	11	7	98	54	9	17	1.20352	0.0413846
NR_037843.2	HOTTIP	281	277	144	118	94	96	32	34	-1.16614	0.00453422
NR_002186.1	DKFZP586I1420	422	394	877	693	221	193	124	119	-1.38523	0.00580452
NR_040085.1	TRG-AS1	4	10	0	6	0	0	0	0	-5.20792	0.0123941
NR_026999.1	LINC00265	132	134	189	133	188	274	110	212	1.03768	0.0329141
NR_038276.1	LUARIS	44	17	19	29	10	12	0	5	-1.72345	0.0168909
NR_030770.1	CCM2	26	32	0	4	0	0	0	0	-6.55093	0.000416186
NR_038407.1	LINC00525	30	32	5	2	4	0	2	0	-2.69287	0.0217855
NR_047551.1	EGFR-AS1	67	51	67	53	112	205	129	91	1.84374	0.000305253
NR_038948.1	SEM1	22	7	4	2	4	0	0	0	-2.58997	0.0277406
NR_027768.1	DPY19L2P2	20	29	3	8	0	7	2	0	-2.14699	0.0445905
NR_034120.1	LINC-PINT	84	96	156	127	374	464	130	188	1.64682	0.000429828
NR_024451.1	KDM7A-DT	77	58	36	35	118	117	39	36	1.04885	0.0158577
NR_033897.1	EPHA1-AS1	2	4	0	0	19	13	0	6	2.95715	0.0156736
NR_015421.1	LOC154761	12	12	34	24	65	42	22	34	1.39448	0.0279408
NR_026865.1	LINC01006	10	4	8	6	0	0	0	0	-5.71314	0.000537992
NR_038835.1	MNX1-AS1	108	114	28	15	38	25	0	2	-1.82617	0.0138896
NR_024394.1	LINC00689	266	248	225	184	94	81	42	25	-1.47255	0.000658053
NR_024040.1	CSGALNACT1	4	18	24	15	39	45	15	20	1.3238	0.0426016
NR_033902.1	CCAR2	59	67	18	20	92	132	33	37	1.3669	0.00426221
NR_046205.1	RBPMS-AS1	6	19	3	5	3	2	0	0	-2.33594	0.0274982
NR_003671.2	LOC728024	71	59	37	26	102	133	38	24	1.0451	0.0210399
NR_002438.1	ZFAT-AS1	17	1	14	9	38	34	15	27	2.03286	0.004273
NR_015445.1	LINC02878	0	2	10	20	4	2	0	0	-2.65431	0.0395978
NR_049794.1	GAS1RR	70	51	27	22	19	32	5	1	-1.28349	0.0324841
NR_026868.1	ANKRD19P	71	81	41	34	22	12	2	9	-1.86848	0.00119995
NR_028350.1	PTMAP11	4	10	6	18	0	0	2	0	-3.40515	0.0275718
NR_027709.1	IDI2-AS1	4	16	0	1	0	0	0	0	-5.04315	0.0257168
NR_038884.1	LINC00701	4	24	6	10	36	52	13	8	1.61019	0.01767
NR_027269.1	SEPTIN7P9	11	8	3	0	17	27	18	8	2.48177	0.00169991
NR_024380.1	LOC441666	4155	3957	1934	1692	1782	2094	265	295	-1.18012	0.00239436
NR_073030.1	TIMM23	6	12	10	17	4	14	44	26	2.04292	0.0272551
NR_073073.1	TFAM	0	0	0	0	8	6	12	0	6.3718	0.00106341
NR_024421.1	ZNF503-AS2	51	48	24	23	18	18	8	2	-1.21758	0.035979
NR_038464.1	LINC00857	439	430	266	202	190	150	56	42	-1.17931	0.00246503
NR_028371.1	FAS-AS1	32	32	46	16	16	18	2	4	-1.39024	0.0218477
NR_026835.1	FLJ37201	117	135	53	50	54	54	4	4	-1.45427	0.008337
NR_002779.1	NUDT9P1	26	26	6	16	8	10	0	0	-1.90091	0.0201003
NR_027282.1	C10orf88B	114	128	175	126	60	49	30	20	-1.32588	0.00752295
NR_038262.1	MIR210HG	40	56	32	20	13	25	6	4	-1.20464	0.0347548
NR_046381.1	ZNF195	18	24	26	29	9	20	0	2	-1.64316	0.026321
NR_028491.2	TMEM41B	97	106	66	42	59	30	2	8	-1.45359	0.00827247
NR_037193.1	SLC3A2	118	76	23	21	328	283	53	45	1.94017	0.000127118
NR_028272.1	NEAT1	1423	1519	14981	13493	6452	8099	21841	24233	1.82227	0.0400753
NR_024469.1	LOC100130987	109	152	43	28	48	27	4	11	-1.4561	0.00920788
NR_024148.1	RNF121	4	0	8	3	6	28	22	9	2.79	0.00371315
NR_034140.1	LINC00612	118	97	37	24	18	21	4	0	-2.58845	0.000241444
NR_026971.1	A2M-AS1	157	102	90	41	49	32	2	17	-1.56919	0.00498356
NR_028045.1	KLRA1P	237	173	126	131	97	109	35	16	-1.02727	0.0198398
NR_027716.1	H2AJ	8	20	2	0	0	0	0	0	-5.51678	0.00722464
NR_026544.1	PCED1B-AS1	0	0	0	0	2	6	0	20	6.74601	0.00120661
NR_033267.1	LOC100335030	120	91	252	265	48	69	44	35	-1.42174	0.0183469
NR_026948.1	LINC02396	48	24	14	10	6	10	2	4	-1.53347	0.0288991
NR_029417.1	SHMT2	2	0	4	0	14	6	4	6	2.75281	0.0135913
NR_027157.1	TMPO-AS1	539	343	232	147	176	139	20	35	-1.44935	0.000818292
NR_036632.1	GOLGA2P5	137	110	76	32	3	2	2	4	-4.23225	4.37989e-09
NR_046693.1	STARD13-AS	36	43	29	40	19	23	6	3	-1.28563	0.0267196
NR_002605.1	DLEU1	1064	1086	1339	873	464	461	178	137	-1.43473	0.000186172
NR_047495.1	LINC00565	14	7	2	17	0	4	0	2	-2.29895	0.0499044
NR_038356.1	LOC100506071	21	35	26	7	9	16	0	2	-1.49059	0.0408081
NR_039982.1	LINC00639	66	45	48	26	41	16	4	6	-1.17753	0.0334562
NR_026895.1	AP5M1	0	0	0	0	2	8	0	4	5.14961	0.0133685
NR_029378.1	LOC100289511	36	11	34	22	33	36	43	36	1.36038	0.0365992
NR_037933.1	ADAM20P1	24	8	4	2	48	74	35	23	2.98348	4.16295e-06
NR_046028.1	ACOT2	45	37	33	22	128	105	23	14	1.19368	0.0176116
NR_033814.1	DLST	3	10	4	4	24	22	7	4	1.75204	0.0150841
NR_038355.1	DIO2-AS1	10	10	20	3	2	0	0	0	-3.88017	0.00159893
NR_015415.1	DICER1-AS1	37	36	13	13	11	15	1	3	-1.34895	0.0373196
NR_026774.1	LINC00239	20	42	25	8	154	139	7	10	1.74186	0.0092652
NR_033735.1	REREP3	11	3	18	9	17	17	28	21	1.8698	0.0199758
NR_003571.1	PIN4P1	51	15	182	148	7	20	8	25	-2.12591	0.0129373
NR_034039.1	SORD	7	4	13	5	0	2	0	0	-3.39239	0.008239
NR_027654.1	SMAD6	8	17	6	8	6	2	0	0	-2.05541	0.0260225
NR_045207.1	PPIAP46	1	1	0	5	5	6	7	10	2.64705	0.0308756
NR_026813.1	LINC00597	35	14	20	12	11	10	0	0	-1.83226	0.0180624
NR_045985.1	ALOX15P1	17	4	0	6	2	0	0	0	-3.1517	0.0479131
NR_024603.1	MPDU1	33	17	4	4	41	44	10	14	1.46944	0.0194912
NR_024447.1	LOC100128288	85	39	51	39	16	33	6	4	-1.54517	0.00531195
NR_037924.1	TVP23C-CDRT4	28	46	26	11	89	72	16	20	1.18695	0.0195988
NR_006880.1	SNORD3A	51	27	18	6	16	5	1	0	-1.9008	0.0145304
NR_029393.1	KRT16P3	0	0	0	0	5	7	4	0	5.31904	0.00673272
NR_033412.1	SH3GL1P1	59	37	54	41	9	14	10	10	-1.47305	0.0218757
NR_033465.1	NT5C3B	1486	1525	905	598	689	700	108	147	-1.51538	0.00112233
NR_047479.1	CCDC200	10	18	25	23	4	0	4	2	-2.26714	0.0238215
NR_038230.1	PICART1	9	4	3	2	26	16	4	6	1.9099	0.00969797
NR_045513.1	NT5C	52	38	19	18	123	86	26	21	1.39183	0.00400528
NR_037688.1	ACTG1	767	668	656	688	1647	2284	676	610	1.26316	0.000723147
NR_033754.2	CBX3P2	46	69	28	6	24	9	2	5	-1.42848	0.0370203
NR_024391.1	MIR924HG	34	37	15	17	116	115	15	18	1.57774	0.00267359
NR_027064.1	TINCR	1632	1427	523	387	574	499	117	182	-1.01894	0.0095901
NR_038396.1	TMEM147-AS1	419	293	157	124	123	73	33	33	-1.38113	0.00124274
NR_040037.1	PTOV1-AS1	237	188	423	331	96	81	64	56	-1.44453	0.00631899
NR_023311.1	ZNF137P	59	48	80	74	24	19	4	19	-1.5526	0.0123674
NR_037805.1	ZNF321P	6	0	6	0	22	22	6	2	2.36311	0.0167329
NR_037921.1	MAVS	1	8	12	6	0	0	0	0	-5.77017	0.00195935
NR_003604.2	ZFAS1	682	478	240	118	1312	1360	110	116	1.11587	0.0276833
NR_040415.1	LINC00266-1	16	20	15	12	11	9	0	1	-1.43392	0.0477416
NR_026916.1	ANKRD30BP2	81	57	79	67	18	17	18	8	-1.58675	0.00850639
NR_027873.1	PAXBP1	19	36	31	26	141	181	12	42	1.85777	0.00101237
NR_038974.1	IL10RB-DT	9	8	3	10	2	2	0	1	-2.18916	0.0346878
NR_033840.1	LINC00163	10	7	18	5	1	2	0	2	-2.44274	0.0329649
NR_024089.1	PICSAR	783	665	164	98	1243	1168	222	188	1.14646	0.0173182
NR_024159.1	DGCR9	30	50	33	21	6	0	0	0	-4.13674	1.14117e-06
NR_026651.1	DGCR10	1	7	11	8	4	0	0	0	-2.65266	0.0403388
NR_046298.1	SLC25A1	27	30	12	7	9	1	2	2	-2.25892	0.00507913
NR_027051.1	THAP7-AS1	10	18	21	6	6	4	0	0	-2.27701	0.00763167
NR_003608.1	TUBA3FP	87	122	26	34	23	43	5	10	-1.29139	0.0210303
NR_003700.1	PI4KAP2	15	16	6	8	29	39	6	10	1.25991	0.0378488
NR_033733.1	CRYBB2P1	29	37	38	26	34	27	58	43	1.30284	0.0439196
NR_073135.1	HPS4	6	2	6	4	26	24	4	6	1.94066	0.0105308
NR_026920.1	MORC2-AS1	82	149	207	148	37	55	14	25	-1.79749	0.000813683
NR_027691.1	PANX2	2	5	0	0	11	11	12	6	3.33765	0.000874024
NR_037859.2	PIR-FIGF	3	4	13	5	19	17	13	7	1.62882	0.0401418
NR_046657.1	ZFX-AS1	17	11	25	11	3	7	0	0	-2.53631	0.00249537
NR_029423.1	MAP2K4P1	8	4	6	2	0	0	0	0	-5.15046	0.00300705
NR_033676.1	NUP62CL	29	48	2	6	61	76	15	14	1.44995	0.0312463
NR_037916.1	XIAP	24	14	5	11	46	59	10	7	1.44246	0.0207529
NR_028476.1	RBMX	10	10	2	8	4	0	0	0	-2.56563	0.0238876
NR_027455.3	LINC00893	18	25	17	24	9	10	1	0	-1.97514	0.00689875
NR_033856.1	FLJ43315	5	10	6	4	14	15	9	8	1.47851	0.0315022
